# Supplementary material for: Aqueous Rechargeable Zn/ZnO Battery Based on Deposition/Dissolution Chemistry
Source: Molecules. 2022 Dec 7;27(24):8664. doi: 10.3390/molecules27248664 (PMC9786327; doi:10.3390/molecules27248664)
Supplement: Supplementary file 1 [file molecules-27-08664-s001.zip]

Archive with 1 entries (1 files):
- molecules-2006706-supplementary.pdf
